# Supplementary material for: Refined detection and phasing of structural aberrations in pediatric acute lymphoblastic leukemia by linked-read whole-genome sequencing
Source: Sci Rep. 2020 Feb 13;10:2512. doi: 10.1038/s41598-020-59214-w (PMC7018692; doi:10.1038/s41598-020-59214-w)
Supplement: Supplementary file 2 — Supplementary Tables S1, S2, S3. [file 41598_2020_59214_MOESM2_ESM.xlsx]

## Sheet: Title
Supplementary Tables S1-S3
Refined detection and phasing of structural aberrations in pediatric acute lymphoblastic leukemia by linked-read whole-genome sequencing
Jessica Nordlund1*, Yanara Marincevic-Zuniga1, Lucia Cavelier2, Amanda Raine1, Tom Martin1, Anders Lundmark1, Jonas Abrahamsson3, Ulrika Norén-Nyström4, Gudmar Lönnerholm5, Ann-Christine Syvänen1
1Department of Medical Sciences, Molecular Medicine and Science for Life Laboratory, Uppsala University, Sweden
2Department of Immunology, Genetics and Pathology and Science for Life Laboratory, Uppsala University, Sweden
3Department of Pediatrics, Institution for Clinical Sciences, Sahlgrenska Academy, Gothenburg University, Gothenburg, Sweden
4Department of Clinical Sciences and Pediatrics, University of Umeå, Sweden
5Department of Women’s and Children’s Health, Pediatric Oncology, Uppsala University, Sweden

## Sheet: TableS1
Supplementary Table S1 - Patient characteristics and additional data sets
	ALL_ID	Subtype at diagnosis	Revised Subtype	Sex	Age at diagnosis (years)	Immuno-phenotype	Risk Group	Karyotype at diagnosis	References to previously generated data sets
									RNA-seq data	Omni 2.5 SNP array	450k methylation array	short-read WGS
	ALL_370	HeH		Female	3	BCP-ALL	SR	55,XX,+X,+4,+6,+10,+14,+17,+18,+21,+21[2]/54,XX,+X,+4,+6,+10,i(14)(q10),+17,+18,+21,+21[cp16]/46,XX[12]	na	na	1	na
	ALL_689	HeH		Female	18	BCP-ALL	SR	55,XX,+X,dup(1)(q24q32),+4,+6,+10,+14,+17,+18,+21,+21[17]/46,XX[3]	4	4	1	na
	ALL_47	Normal karyotype	HeH	Male	2	BCP-ALL	IR	46,XY[2]	4	4	1	na
	ALL_458	t(12;21)		Male	4	BCP-ALL	IR	.ish.t(12;21)(p13;q22),del(12)(p13p13),del(21)(q22q22)	3	3	1	3
	ALL_386	t(12;21)		Male	13	BCP-ALL	IR	.ish.t(3;21;12),t(3;12;14),t(12;21)(p13;q22)	4	na	1	na
	ALL_402	t(9;22)		Male	6	BCP-ALL	HR	46,XY[12].ish.t(9;22)(q34;q11),del(9)(p21p21)	this study	na	1	na
	ALL_390	Normal karyotype	DUX4-IGH	Female	8	BCP-ALL	IR	46,XX[19]	2, 4	4	1	na
	ALL_501	Normal karyotype	DUX4-IGH	Female	7	BCP-ALL	SR	46,XX[20]	3, 4	3	1	3
	ALL_604	B-other	TCF3-ZNF384	Male	11	BCP-ALL	IR	46,XY,del(7)(q22)[8]/46,XY,del(6)(q2?1)[7]/46,XY[17]	4	4	1	na
	ALL_613	B-other	EP300-ZNF384	Male	5	BCP-ALL	HR	46,XY,del(16)(q13q24)[5]/47-48,XY,+del(1)(q21),del(16)(q13q24),+mar[cp3]/46,XY[9]	4	4	1	na
	ALL_707	B-other	PAX5-ELN	Male	2	BCP-ALL	SR	46,XY,der(7)t(7;9)(q11;p13)del(9)(p21p24),der(9)t(7;9)(q11;p13)[9]/46,XY,idem,del(19)(q13)[15]/46,XY[1]	3	3	1	3
	ALL_559	T-ALL	T-ALL (RIC3-TRBC2)	Male	6	T-ALL	HR	46,XY,t(7;9)(q3?4;q3?2)[10].ish.del(9)(p21p21)x2,der(11)t(7;11)(q3?4;p1?3)/46,XY[15]	3	3	1	3
	Reference to papers where previously generated additional data has been published for samples included in the study
	1. Nordlund et al, 2013, Genome Biology
	2. Nordlund et al, 2015, Clinical Epigenetics
	3. Lindqvist et al, 2015, Human Mutation
	4. Marincevic-Zuniga et al, 2017, Journal of Hematology and Oncology
	na, not available

## Sheet: TableS2
Supplementary Table S2 - Library type, DNA extraction method and key sequencing statistics for each library
	Patient ID	Subtype	Library Name	DNA extraction method	Library Type	Average sequencing depth	Weighted mean molecule length (Kb)	Proportion of SNPs phased	Longest phase block (Mb)	N50 phase block (Mb)	Large structural variant calls
	ALL_370	HeH	ALL_370	Standard column	GemCode	21	49	0.83	0.92	0.06	2
	ALL_689	HeH	ALL_689	Standard column	GemCode	22	70	0.97	9.87	1.37	11
	ALL_47	HeH	ALL_47.2	Standard column	Chromium	33	60	0.99	14.15	2.27	30
			ALL_47.1	Standard column	GemCode	21	66	0.96	7.26	1.26	9
	ALL_458	ETV6-RUNX1	ALL_458	Standard column	GemCode	9	56	0.82	3.36	0.44	5
	ALL_386	ETV6-RUNX1	ALL_386	Standard column	Chromium	26	37	0.98	5	0.8	424
	ALL_402	BCR-ABL1	ALL_402.1	MagAttract -HMW	Gemcode	11	126	0.92	18.04	3.27	12
			ALL_402.2	Standard column	Gemcode	10	42	0.84	2.03	0.28	6
	ALL_390	DUX4-IGH	ALL_390.1	Standard column	GemCode	21	62	0.97	7.65	1.27	6
			ALL_390.2	Standard column	Chromium	31	50	0.99	9.46	1.87	32
	ALL_501	DUX4-IGH	ALL_501	Standard column	GemCode	10	59	0.89	3.5	0.58	6
	ALL_604	TCF3-ZNF384	ALL_604	Standard column	Chromium	32	49	0.99	10.74	1.76	46
	ALL_613	EP300-ZNF384	ALL_613	Standard column	Chromium	36	52	0.99	11.47	1.85	48
	ALL_707	PAX5-ELN	ALL_707	Standard column	GemCode	10	60	0.88	5.23	0.63	5
	ALL_559	T-ALL	ALL_559	Standard column	GemCode	9	61	0.81	2.36	0.43	8

## Sheet: TableS3
Supplementary Table S3 - Complete sequencing statistics from Long Ranger
	Library Name	Library Type	longranger_version	instrument_ids	gems_detected	mean_dna_per_gem	bc_on_whitelist	bc_mean_qscore	n50_linked_reads_per_molecule	corrected_loaded_mass_ng	snps_phased	genes_phased_lt_100kb	longest_phase_block	n50_phase_block	molecule_length_mean	molecule_length_stddev	number_reads	median_insert_size	mean_depth	zero_coverage	mapped_reads	pcr_duplication	on_target_bases	r1_q20_bases_fract	r1_q30_bases_fract	r2_q20_bases_fract	r2_q30_bases_fract	si_q20_bases_fract	si_q30_bases_fract	bc_q20_bases_fract	bc_q30_bases_fract	large_sv_calls	short_deletion_calls	sv_calls
	ALL_370	Gemcode	1.2.0	HiSeq2500	215054	7272015	0.88	29	3	3.4	0.83	0.4	917992	59397	48692	82856	842113516	178	21	0.085	0.94	0.02	NA	NA	NA	NA	NA	NA	NA	NA	NA	NA	NA	2
	ALL_386	Chromium V1	2.1.6	HiSeqX	1522635	692311	0.95	39	13	1.6	0.98	0.95	4996209	798280	37303	25979	618699236	326	26	0.001	0.95	0.06	NA	0.95	0.91	0.89	0.82	0.96	0.92	0.99	0.98	424	4506	NA
	ALL_390.1	Gemcode	1.2.0	HiSeq2500	212026	2378591	0.92	31	40	1.1	0.97	0.93	7646848	1273158	62131	65878	823182310	188	21	0.086	0.91	0.03	NA	NA	NA	NA	NA	NA	NA	NA	NA	NA	NA	6
	ALL_390.2	Chromium V1	2.1.6	HiSeqX	1365605	495487	0.94	39	33	1.2	0.99	0.98	9458737	1868871	50022	33070	719655650	304	31	0.007	0.96	0.12	NA	0.96	0.92	0.92	0.86	0.96	0.92	0.99	0.98	32	3893	NA
	ALL_402.1	Gemcode	1.2.0	HiSeq2500	231780	2514509	0.95	33	38	1.2	0.92	0.95	18035989	3266736	125844	93227	465498366	181	11	0.094	0.91	0.03	NA	NA	NA	NA	NA	NA	NA	NA	NA	NA	NA	12
	ALL_402.2	Gemcode	1.2.0	HiSeq2500	223572	2391411	0.95	33	9	1.1	0.84	0.74	2034572	282856	41986	40160	421173264	187	10	0.1	0.91	0.03	NA	NA	NA	NA	NA	NA	NA	NA	NA	NA	NA	6
	ALL_458	Gemcode	1.2.0	HiSeq2500	202363	2263912	0.93	31	14	1	0.82	0.81	3358485	438524	56429	41215	357996184	183	9	0.108	0.91	0.03	NA	NA	NA	NA	NA	NA	NA	NA	NA	NA	NA	5
	ALL_47.1	Gemcode	1.2.0	HiSeq2500	204550	2267025	0.93	31	49	1	0.96	0.92	7260886	1262911	66322	68552	823923520	183	21	0.081	0.92	0.03	NA	NA	NA	NA	NA	NA	NA	NA	NA	NA	NA	9
	ALL_47.2	Chromium V1	2.1.6	HiSeqX	1505374	753097	0.95	39	23	1.8	0.99	0.98	14147323	2271972	60301	38440	778399146	307	33	0.001	0.95	0.07	NA	0.95	0.91	0.9	0.83	0.96	0.92	0.99	0.98	30	4492	NA
	ALL_501	Gemcode	1.2.0	HiSeq2500	219251	2312806	0.9	30	16	1.1	0.89	0.82	3495899	580464	58841	41654	378043052	194	10	0.103	0.95	0.01	NA	NA	NA	NA	NA	NA	NA	NA	NA	NA	NA	6
	ALL_559	Gemcode	1.2.0	HiSeq2500	216433	3518329	0.9	30	9	1.6	0.81	0.8	2361388	429447	61358	42908	365709244	179	9	0.104	0.92	0.03	NA	NA	NA	NA	NA	NA	NA	NA	NA	NA	NA	8
	ALL_604	Chromium V1	2.1.6	HiSeqX	1500250	740632	0.95	39	20	1.7	0.99	0.98	10735231	1760365	49230	35401	769455192	318	32	0.001	0.95	0.08	NA	0.95	0.91	0.89	0.82	0.96	0.91	0.99	0.98	46	4602	NA
	ALL_613	Chromium V1	2.1.6	HiSeqX	1484880	619424	0.95	39	28	1.5	0.99	0.98	11465731	1848654	52418	38450	847124736	313	36	0.001	0.95	0.1	NA	0.95	0.91	0.9	0.82	0.96	0.91	0.99	0.98	48	4394	NA
	ALL_689	Gemcode	1.2.0	HiSeq2500	210592	4706338	0.93	31	25	2.2	0.97	0.92	9868570	1370552	69461	59736	855130668	184	22	0.085	0.94	0.02	NA	NA	NA	NA	NA	NA	NA	NA	NA	NA	NA	11
	ALL_707	Gemcode	1.2.0	HiSeq2500	217444	2051792	0.9	30	17	0.9	0.88	0.85	5227583	632750	60227	41762	366266546	195	10	0.101	0.94	0.01	NA	NA	NA	NA	NA	NA	NA	NA	NA	NA	NA	5
